# Supplementary material for: The Adiponectin Receptor Agonist, ALY688: A Promising Therapeutic for Fibrosis in the Dystrophic Muscle
Source: Cells. 2023 Aug 19;12(16):2101. doi: 10.3390/cells12162101 (PMC10453606; doi:10.3390/cells12162101)
Supplement: Supplementary file 1 [file cells-12-02101-s001.zip]

Archive with 1 entries (1 files):
- cells-2561477-supplementary.pdf
